# Supplementary material for: Extractives from Artemisia afra with Anti-Bacterial and Anti-Fungal Properties
Source: Plants (Basel). 2023 Sep 25;12(19):3369. doi: 10.3390/plants12193369 (PMC10574767; doi:10.3390/plants12193369)
Supplement: Supplementary file 1 [file plants-12-03369-s001.zip]

Archive with 1 entries (1 files):
- plants-2623315-supplementary.pdf
